# Supplementary material for: Extracellular Particles as Carriers of Cholesterol Not Associated with Lipoproteins
Source: Membranes (Basel). 2022 Jun 14;12(6):618. doi: 10.3390/membranes12060618 (PMC9227390; doi:10.3390/membranes12060618)
Supplement: Supplementary file 1 [file membranes-12-00618-s001.zip]

Archive with 1 entries (1 files):
- membranes-1695617-supplementary.pdf
